# Supplementary material for: Preemptive TPMT Genotyping and Adherence to Genotype-Based Therapeutic Recommendations Reduces the Healthcare Cost in Patients Receiving Azathioprine or 6-Mercaptopurine for Autoimmune Diseases
Source: J Pers Med. 2023 Jul 29;13(8):1208. doi: 10.3390/jpm13081208 (PMC10455787; doi:10.3390/jpm13081208)
Supplement: Supplementary file 1 [file jpm-13-01208-s001.zip]

Archive with 1 entries (1 files):
- jpm-2507515-supplementary.pdf
